# Supplementary material for: Tranexamic acid can reduce blood loss in adolescent scoliosis surgery: a systematic review and meta-analysis
Source: BMC Musculoskelet Disord. 2023 Aug 29;24:686. doi: 10.1186/s12891-023-06811-1 (PMC10463947; doi:10.1186/s12891-023-06811-1)
Supplement: Supplementary file 1 — Additional File 1: Supplementary Table 1. Basic Information For Articles [file 12891_2023_6811_MOESM1_ESM.xlsx]

## Sheet: Sheet1
Supplementary Table 1. Basic Information For Articles
Study	number of patients(T:C)	male patients' ratio(T:C)	mean age (T:C)	preoperative Hb level (g/dl, T:C)	transfusion criteria	dose of TxA(loading/continuous)	type	research type
Berney 2015	31/25	0.29/0.48	15.3/16.4	13.5/13.2	<7.0 g/dl	15 mg/kg + 10 mg/kg/h	AIS	CS
da Rocha 2015	21/19	NA	18.0/21.6	NA	NA	100 mg/kg + 30 mg/kg/h	AIS	CS
Neilipovitz 2001	22/18	0.55/0.28	14.1/13.7	13.0/12.5	<7.0 g/dl	10 mg/kg +1 mg/kg/h	PS and SS	RCT
Lykissas 2013	25/24	0.16/0.08	14.7/13.5	NA	<7.0 g/dl	100 mg + 10 mg/h	AIS	CS
Ng 2015	55/35	NA	15.1/15.3	NA	<8.0 g/dl	100 mg/kg + 10 mg/kg/h	AIS	CS
Sui 2016	71/66	0.31/0.32	15.5/16.2	13.2/13.4	<7.0 g/dl	100 mg/kg + 10 mg/kg	AIS	CS
Verma 2014	36/47	0.11/0.34	15.3/15.01	NA	NA	10 mg/kg + 1 mg/kg/h	AIS	RCT
Xu 2012	20/20	0.6/0.35	19.1/20.4	NA	<8.0 g/dl	20 mg/kg + 10 mg/kg/h	AIS	RCT
Yagi 2012	43/63	0.069/0.063	15.2/15.5	NA	<7.0 g/dl	1 g + 100 mg/h	AIS	CS
Sethna 2005	23/21	0.74/0.62	13.6/14.0	NA	NA	100 mg/kg + 10 mg/kg/h	PS and SS	RCT
Goobie 2018	56/55	0.24/0.18	14.9/14.7	13.6/13.5	Clinically relevant blood loss of >20 mL/kg	50mg/kg+10mg/kg/h	AIS	RCT
Lonner 2018	525/1127	0.17/0.23	14.8/14.6	NA	NA	（10，1）（30，10）（100，10）	AIS	CS
Jones 2017	18/18	0.11/0.17	16.1/15.2	13.9/13.9	10% of estimated total blood volume for any patient	10mg/kg+ 1mg/kg/h	AIS	CS
Halpern 2021	40/50	0.20/0.22	15.0/15.6	14.0/13.8	<8.0 g/dL	10mg/kg+5mg/kg/h	AIS	CS
Shapiro 2007	20/36	NA	13.9/14.0	NA	NA	100mg/kg+ 10mg/kg/h	DMD	CS
Ezhevskaya 2018 G group	40/40	0.08/0.05	15.6/16.1	13.2/12.8	NA	15mg/kg+ 1mg/kg/h	AIS	RCT
Ezhevskaya 2018 E group	40/40	0.13/0.05	15.2/15.9	13.0/12.9
Newton 2012	42/64	NA	13.7(ALL)	NA	NA	NA	NA	CS
Bosch 2019	30/58	0.13/0.19	13.7/13.5	NA	<7.0 g/dl	30mg/kg+ 10mg/kg/h	AIS	CS
Chen 2015	43/50	0.21/0.22	16.5/15.9	13.8/13.3	<7.0 g/dl	1g+ 100mg/h	AIS	CS
Zhang 2015	20/20	NA	NA	NA	NA	15mg/kg+ 10mg/kg/h	AIS	RCT
PS primary scoliosis, SS secondary scoliosis, AIS adolescent idiopathic scoliosis，DMD: Duchenne Muscular Dystrophy Scoliosis
