# Supplementary material for: Tranexamic acid can reduce blood loss in adolescent scoliosis surgery: a systematic review and meta-analysis
Source: BMC Musculoskelet Disord. 2023 Aug 29;24:686. doi: 10.1186/s12891-023-06811-1 (PMC10463947; doi:10.1186/s12891-023-06811-1)
Supplement: Supplementary file 2 — Additional File 2: Supplementary Table 2. NOS for non-RCTs [file 12891_2023_6811_MOESM2_ESM.xlsx]

## Sheet: Sheet1
Supplementary Table 2. NOS for non-RCTs
study	selection				Comparability	Outcome			Scores
	Representativeness of the exposed cohort	Selection of the non exposed cohort	Ascertainment of exposure	Demonstration that outcome of interest was not present at start of study	Comparability of cohorts on the basis of the design or analysis	Assessment of outcome event	Whether do follow-up	Adequacy of follow up of cohorts
Berney 2015	*	*	*	*	**	*	*	*	9
da Rocha 2015		*	*	*	**	*	*	*	8
Lykissas 2013	*	*	*	*	**	*	*	*	9
Ng 2015		*	*	*	**	*	*	*	8
Sui 2016	*	*	*	*	**	*	*	*	9
Yagi 2012		*	*	*	**	*	*	*	8
Lonner 2018	*	*	*	*	**	*	*	*	9
Jones 2017	*	*	*	*	**	*	*	*	9
Hapern 2021	*	*	*	*	**	*	*	*	9
Shapiro 2007		*	*	*	**	*	*	*	8
Newton 2012	*	*	*	*	**	*	*	*	9
Bosch 2019	*	*	*	*	**	*	*	*	9
Chen 2015	*	*	*	*	*	*	*	*	9
